# Supplementary material for: Leaf Thermal and Chemical Properties as Natural Drivers of Plant Flammability of Native and Exotic Tree Species of the Valparaíso Region, Chile
Source: Int J Environ Res Public Health. 2021 Jul 5;18(13):7191. doi: 10.3390/ijerph18137191 (PMC8297029; doi:10.3390/ijerph18137191)
Supplement: Supplementary file 1 [file ijerph-18-07191-s001.zip]

Archive with 1 entries (1 files):
- ijerph-1229485-supplementary.pdf
